# Supplementary material for: High-to-Low Spectral Mapping for Cross-System Feature Adaptation in Medical Hyperspectral Imaging
Source: Bioengineering (Basel). 2026 May 13;13(5):549. doi: 10.3390/bioengineering13050549 (PMC13203705; doi:10.3390/bioengineering13050549)
Supplement: Supplementary file 1 [file bioengineering-13-00549-s001.zip]

Archive with 1 entries (1 files):
- bioengineering-4227715-supplementary.pdf
